# Supplementary material for: Risk Awareness as a Key Determinant of Early Vaccine Uptake in the Mpox Vaccination Campaign in an Italian Region: A Cross-Sectional Analysis
Source: Vaccines (Basel). 2023 Nov 27;11(12):1761. doi: 10.3390/vaccines11121761 (PMC10748194; doi:10.3390/vaccines11121761)
Supplement: Supplementary file 1 [file vaccines-11-01761-s001.zip]

Archive with 1 entries (1 files):
- vaccines-2697232-SI.pdf
